# Supplementary material for: The Performance of Miscanthus Seeds During Long-Term Storage
Source: Plants (Basel). 2025 Dec 8;14(24):3738. doi: 10.3390/plants14243738 (PMC12737046; doi:10.3390/plants14243738)
Supplement: Supplementary file 1 [file plants-14-03738-s001.zip]

Archive with 1 entries (1 files):
- plants-3987817-supplementary.pdf
